# Supplementary material for: Bioactive Hybrids Containing Artificial Cell Membranes and Phyto-Gold–Silver Chloride Bio-Nanoparticles
Source: Int J Mol Sci. 2024 Nov 6;25(22):11929. doi: 10.3390/ijms252211929 (PMC11593899; doi:10.3390/ijms252211929)
Supplement: Supplementary file 1 [file ijms-25-11929-s001.zip]

Archive with 1 entries (1 files):
- ijms-3263026-supplementary.pdf
